# Supplementary material for: Identification of TIFY Family Genes and Analysis of Their Expression Profiles in Response to Phytohormone Treatments and Melampsora larici-populina Infection in Poplar
Source: Front Plant Sci. 2017 Apr 5;8:493. doi: 10.3389/fpls.2017.00493 (PMC5380741; doi:10.3389/fpls.2017.00493)
Supplement: Supplementary file 2 [file Table_1.XLSX]

## Sheet: Sheet1
Table S1.Expression values of TIFY and two reference genes obtained from public database
Gene ID	Gene locus ID	Probe	Xylem	Roots	Mature leaf	Male catkins	Female catkins	Young leaf
PtJAZ1	Potri.001G062500	Ptp.7607.1.S1_s_at	0.34	1.76	2.02	42.03	59.23	0.46
PtJAZ2	Potri.001G166200	Ptp.4066.1.S1_at	1.27	13.01	0.32	55.96	48.6	0.55
PtJAZ3	Potri.003G068900	PtpAffx.43742.1.S1_at	0.26	3.76	0.97	5.1	9.05	2.39
PtJAZ4	Potri.003G165000	Ptp.7861.1.S1_at	1.04	1.43	0.64	2.62	2.8	1.62
PtJAZ5	Potri.006G139400	PtpAffx.6190.1.S1_a_at	0.67	3.1	0.29	3.63	9	0.62
PtJAZ6	Potri.006G217200	Ptp.4165.1.S1_at	4.01	1.12	1.86	0.39	1.37	2.26
PtJAZ7	Potri.008G133400	PtpAffx.8326.1.A1_at	2.45	0.64	2.83	5.36	2.4	3.92
PtJAZ8	Potri.010G108200	PtpAffx.8326.3.S1_at	2.38	1.01	0.26	2.36	0.72	1.02
PtJAZ9	Potri.011G083900	PtpAffx.49881.1.A1_at	2.9	9.31	0.93	5.53	19.59	0.68
PtJAZ10	Potri.012G044900	PtpAffx.12763.1.S1_a_at	0.06	1.26	3.41	0.21	0.25	0.93
PtJAZ11	Potri.015G035800	Ptp.5215.1.S1_at	0.23	1.19	5.49	1.72	6.09	4.31
PtJAZ12	Potri.018G047100	PtpAffx.13229.2.S1_at	0.32	0.65	1.15	1.91	1.75	2.83
PtZML1	Potri.002G110800	PtpAffx.151377.2.S1_a_at	0.46	1.44	0.9	0.43	0.52	1.06
PtZML2	Potri.002G110900	Ptp.1546.1.S1_at	1.93	0.71	1.09	0.26	0.45	0.86
PtZML3	Potri.005G152500	PtpAffx.151377.1.S1_at	0.29	1.16	2.08	0.44	0.34	1.18
PtZML4	Potri.005G152800	PtpAffx.249.450.S1_a_at	0.77	1.13	1.24	0.98	1.25	1.9
PtZML5	Potri.007G116500	PtpAffx.207103.1.S1_at	1.55	0.84	2.51	0.45	0.19	1.76
PtZML6	Potri.007G116700	PtpAffx.207012.1.S1_at	0.9	0.81	0.64	1.02	0.71	1.29
PtZML7	Potri.010G251600	Ptp.720.1.S1_at	1.88	0.95	0.96	2.47	1.78	1.77
PtZML8	Potri.017G042200	PtpAffx.213772.1.S1_at	1.01	2.46	0.96	0.16	0.25	1.34
PtPPD1	Potri.002G048500	PtpAffx.201708.1.S1_at	2.08	1.08	0.78	3.02	2	1.04
PtPPD2	Potri.005G214300	PtpAffx.205713.1.S1_at	1	0.53	2.18	2.41	1.39	1.77
PtTIFY1	Potri.006G247500	PtpAffx.61442.1.A1_at	1.62	1.55	1.02	0.9	0.22	2.17
PtTIFY2	Potri.018G033700	PtpAffx.214177.1.S1_at	0.62	1.75	0.99	0.88	0.74	2.13
PtActin	Potri.019G010400	PtpAffx.1258.4.S1_s_at	1	1.04	1.04	1.02	0.93	1
Pt18S	Potri.008G111800	PtpAffx.207969.1.S1_at	1	1.06	0.93	0.94	1	0.97

## Sheet: Sheet2
0.34	1.76	2.02	42.03	59.23	0.46
1.27	13.01	0.32	55.96	48.6	0.55
0.26	3.76	0.97	5.1	9.05	2.39
1.04	1.43	0.64	2.62	2.8	1.62
0.67	3.1	0.29	3.63	9	0.62
4.01	1.12	1.86	0.39	1.37	2.26
2.45	0.64	2.83	5.36	2.4	3.92
2.38	1.01	0.26	2.36	0.72	1.02
2.9	9.31	0.93	5.53	19.59	0.68
0.06	1.26	3.41	0.21	0.25	0.93
0.23	1.19	5.49	1.72	6.09	4.31
0.32	0.65	1.15	1.91	1.75	2.83
0.46	1.44	0.9	0.43	0.52	1.06
1.93	0.71	1.09	0.26	0.45	0.86
0.29	1.16	2.08	0.44	0.34	1.18
0.77	1.13	1.24	0.98	1.25	1.9
1.55	0.84	2.51	0.45	0.19	1.76
0.9	0.81	0.64	1.02	0.71	1.29
1.88	0.95	0.96	2.47	1.78	1.77
1.01	2.46	0.96	0.16	0.25	1.34
2.08	1.08	0.78	3.02	2	1.04
1	0.53	2.18	2.41	1.39	1.77
1.62	1.55	1.02	0.9	0.22	2.17
0.62	1.75	0.99	0.88	0.74	2.13
1.25167	2.19375	1.48	5.84333	7.11208	1.66083
0.872837	1.98421	1.27748	1.62888	4.5436	1.01716
