# Supplementary material for: Identification of TIFY Family Genes and Analysis of Their Expression Profiles in Response to Phytohormone Treatments and Melampsora larici-populina Infection in Poplar
Source: Front Plant Sci. 2017 Apr 5;8:493. doi: 10.3389/fpls.2017.00493 (PMC5380741; doi:10.3389/fpls.2017.00493)
Supplement: Supplementary file 3 [file Table_2.XLSX]

## Sheet: Sheet1
Table S2: Primers used for qRT-PCR assay
Gene ID	Primer ID	Forward primer	Reverse primer
Potri.001G162500	PtJAZ1	CAACACCTAAGCGCGTTCTT	AGCCATCCGTCAAAAGAGGA
Potri.001G166200	PtJAZ2	GCCTAACGGTTCAGATGTGC	GCTGCTTTGATGATTGGCCT
Potri.003G068900	PtJAZ3	CCTAGTTCACCGGCAACAAC	ACACTCACTTTCCCAGCGTA
Potri.003G165000	PtJAZ4	CCATTTCCTGCTTTGCCTGT	TCCCTTCTCAGCAAGCTTCA
Potri.006G139400	PtJAZ5	CAAGGTGTGTCAAGTCTGCC	AGGCATTCTGGATCTGGGAG
Potri.006G217200	PtJAZ6	AAAGCCCGTATCCCACTTCA	CATGCTGTCCAATGCATCCA
Potri.008G133400	PtJAZ7	GCTGTGGTTAAGGAGGAGGT	GATTTCAGCCGTGGAGTGAC
Potri.010G108200	PtJAZ8	N/A	N/A
Potri.011G083900	PtJAZ9	CCGATCTCACCATCTCAGCT	TCCAGTCTGCGTTAACTCGT
Potri.012G044900	PtJAZ10	TGGTGGCCTTGGAATCAGAT	AAGACCACTGCATCCCTGA
Potri.015G035800	PtJAZ11	ACCAAGCCAGCTAGTTCAGT	TTGCATCACCCTTTCCTTGC
Potri.018G047100	PtJAZ12	GAATGCAAGCTGAGTTGCCT	TTGGTCAAACAACGTTGGCA
Potri.002G048500	PtPPD1	TCTTGGTGTCAGCTGAGGAG	TCCTGCTGATTCTTTTGCCG
Potri.005G214300	PtPPD2	N/A	N/A
Potri.006G247500	PtTIFY1	ACACAGAGACGGTTAGTGCA	GAGAAGGGGCCTCAAAGACT
Potri.018G033700	PtTIFY2	ATTCTGCCTTTACGGGACCA	CACTCTCCACCACCTCCATT
Potri.002G110800	PtZML1	CCTCTTCGATGAAACAGGCG	CTTCGTACTCTCCGTCGTCA
Potri.002G110900	PtZML2	CTGAGGGAGGATATGGCTGG	GAGTCCGATTCGTTGGCTTC
Potri.005G152500	PtZML3	CCAGAAAAGGTGCAAGCAGT	AAATTGCCCATTCTTGCGGT
Potri.005G152800	PtZML4	CTGAGGGAGGATATGGCTGG	CAGGCATTGCAAAGTGACCT
Potri.007G116500	PtZML5	TACACTGTGCGGAAGGAAGT	AGAGCTTCAGGTGGTGTCTG
Potri.007G116700	PtZML6	TTTGCCAACCCTGATGAAGC	GTCTTAGGTTCCAGGCCACT
Potri.010G251600	PtZML7	TCCCAACATCAAGAGGCCAT	ATGGAAGAAGAGCTGGGTCC
Potri.017G042200	PtZML8	ATCCACAATTGCGCCAAACT	CAAAGCATCTCTCCTTCCGC
Potri.019G010400	PtActin	TCATCGGAATGGAAGCTGCTGGTA	TAGTGGAACCACCACTGAGCACAA
Potri.008G111800	Pt18S	GGCATGGAAGGTGATGCAGATC	CTGTGTCAAACAAGAACTTGTCC
Note: N/A indicates there is no successful primers for this gene
